# Supplementary material for: Solvent-Induced Assembly of One-Patch Silica Nanoparticles into Robust Clusters, Wormlike Chains and Bilayers
Source: Nanomaterials (Basel). 2021 Dec 29;12(1):100. doi: 10.3390/nano12010100 (PMC8747025; doi:10.3390/nano12010100)
Supplement: Supplementary file 1 [file nanomaterials-12-00100-s001.zip]

Archive with 1 entries (1 files):
- nanomaterials-1496496 supplement.pdf
